# Supplementary material for: Early and Late Effects of Low-Dose X-ray Exposure in Human Fibroblasts: DNA Repair Foci, Proliferation, Autophagy, and Senescence
Source: Int J Mol Sci. 2024 Jul 28;25(15):8253. doi: 10.3390/ijms25158253 (PMC11311499; doi:10.3390/ijms25158253)
Supplement: Supplementary file 1 [file ijms-25-08253-s001.zip]

Archive with 1 entries (1 files):
- ijms-3069672-supplementary.pdf
